# Supplementary material for: Multiplatform Metabolomics for the Design and Characterization of a Mediterranean Plant-Based Lyophilized Powder from Agro-Industrial By-Products
Source: Foods. 2026 Feb 5;15(3):565. doi: 10.3390/foods15030565 (PMC12896481; doi:10.3390/foods15030565)
Supplement: Supplementary file 1 [file foods-15-00565-s001.zip]

Archive with 1 entries (1 files):
- foods-4114815-supplementary.pdf
